# Supplementary material for: Attention Control and Audiomotor Processes Underlying Anticipation of Musical Themes while Listening to Familiar Sonata-Form Pieces
Source: Brain Sci. 2022 Feb 13;12(2):261. doi: 10.3390/brainsci12020261 (PMC8870438; doi:10.3390/brainsci12020261)
Supplement: Supplementary file 1 [file brainsci-12-00261-s001.zip]

Archive with 1 entries (1 files):
- brainsci-1587133-supplementary.pdf
